# Supplementary material for: The impact of population aging on FDI: A panel data analysis based on 27 segments in China’s manufacturing industry
Source: PLoS One. 2024 Feb 28;19(2):e0297485. doi: 10.1371/journal.pone.0297485 (PMC10901336; doi:10.1371/journal.pone.0297485)
Supplement: S1 Data — (ZIP) [file pone.0297485.s001.zip]

Archive with 6 entries (5 files):
- data/Capital-intensive.dta
- data/Labor-intensive.dta
- data/Technology-intensive.dta
- data/data.dta
- data/do.do
- data/
