# Supplementary material for: The impact of population aging on FDI: A panel data analysis based on 27 segments in China’s manufacturing industry
Source: PLoS One. 2024 Feb 28;19(2):e0297485. doi: 10.1371/journal.pone.0297485 (PMC10901336; doi:10.1371/journal.pone.0297485)
Supplement: S1 Data — (ZIP) [file pone.0297485.s001.zip › data/do.do]

clear all
use "D:\0李玉洁科研\1老龄化与行业FDI\000一修\data.dta"  
encode n, gen(id)
xtset id year
sum

*hausman test
xtreg fdi old_65 e_wage size capital_int a_l lnppi lnwage,fe
est store fe
xtreg fdi old_65 e_wage size capital_int a_l lnppi lnwage,re
est store re
hausman  fe re


**基准回归 Regression to baseline

*OLS
reg fdi old_65
est store m1
reg fdi old_65 e_wage size capital_int a_l lnppi lnwage
est store m2
estat vif

*固定效应 fixed effect
xtreg fdi old_65 e_wage size capital_int a_l lnppi lnwage,fe
est store m3

*双向固定效应 two-way fixed effect
xtreg fdi old_65 e_wage size capital_int a_l lnppi lnwage i.year,fe
est store m4

esttab m1 m2 m4 using D:\0李玉洁科研\老龄化与行业FDI\00ing\结果\基准回归.rtf, b(%12.3f) se(%12.3f) nogap compress s(N r2 ar2) star(* 0.1  ** 0.05 *** 0.01)

**稳健性检验robustness check

**# 1. 缩尾1% tail-shrinking treatment
winsor2 fdi, replace cuts(1 99)
xtreg fdi old_65 e_wage size capital_int a_l lnppi lnwage i.year,fe robust
est store n1

clear all
use "D:\0李玉洁科研\1老龄化与行业FDI\000一修\data.dta" 
encode n, gen(id)
xtset id year
**# 2. 稳健标准误聚类到行业层面 robust standard error clustering is done at the industry level
xtreg fdi old_65 e_wage size capital_int a_l lnppi lnwage i.year,fe cluster (id)
est store n2
 
**# 3. 替换核心解释变量 independent variable is replaced
xtreg fdi old_15_64 e_wage size capital_int a_l lnppi lnwage i.year,fe robust
est store n3

esttab n1 n2 n3using D:\0李玉洁科研\老龄化与行业FDI\00ing\结果\稳健性检验.rtf, b(%12.3f) se(%12.3f) nogap compress s(N r2 ar2) star(* 0.1  ** 0.05 *** 0.01)


**机制分析 Mechanism analysis

*劳动力供给 labour supply

*固定效应 fixed effect
xtreg labor old_65 e_wage size capital_int a_l lnppi lnwage ,fe
est store j1
xtreg fdi labor old_65 e_wage size capital_int a_l lnppi lnwage ,fe
est store j4
*双向固定效应 two-way fixed effect
xtreg labor old_65 e_wage size capital_int a_l lnppi lnwage i.year,fe
est store j2
xtreg fdi labor old_65 e_wage size capital_int a_l lnppi lnwage i.year,fe
est store j3
esttab j4  using D:\0李玉洁科研\老龄化与行业FDI\00ing\结果\劳动力供给机制检验3.rtf, b(%12.3f) se(%12.3f) nogap compress s(N r2 ar2) star(* 0.1  ** 0.05 *** 0.01)


*劳动力成本 labour cost

*固定效应 fixed effect
xtreg lc old_65 e_wage size capital_int a_l lnppi lnwage ,fe
est store c1
xtreg fdi lc old_65 e_wage size capital_int a_l lnppi lnwage ,fe
est store c4
*双向固定效应 two-way fixed effect
xtreg lc old_65 e_wage size capital_int a_l lnppi lnwage i.year,fe
est store c2
xtreg fdi lc old_65 e_wage size capital_int a_l lnppi lnwage i.year,fe
est store c3
esttab j1 c1  using D:\0李玉洁科研\老龄化与行业FDI\00ing\结果\劳动力成本机制检验5.rtf, b(%12.3f) se(%12.3f) nogap compress s(N r2 ar2) star(* 0.1  ** 0.05 *** 0.01)

**异质性检验 heterogeneity test

*劳动力密集型行业 Labor-intensive
use "D:\0李玉洁科研\1老龄化与行业FDI\000一修\Labor-intensive.dta"
encode n, gen(id)
xtset id year
sum

*OLS
reg fdi old_65
est store l1
reg fdi old_65 e_wage size capital_int a_l lnppi lnwage
est store l2
estat vif

*固定效应 fixed effect
xtreg fdi old_65 e_wage size capital_int a_l lnppi lnwage,fe
est store l3

*双向固定效应 two-way fixed effect
xtreg fdi old_65 e_wage size capital_int a_l lnppi lnwage i.year,fe
est store l4

esttab l1 l2 l3 l4 using D:\0李玉洁科研\老龄化与行业FDI\00ing\结果\劳动力.rtf, b(%12.3f) se(%12.3f) nogap compress s(N r2 ar2) star(* 0.1  ** 0.05 *** 0.01)

*资本密集型行业 Capital-intensive
use "D:\0李玉洁科研\1老龄化与行业FDI\000一修\Capital-intensive.dta"
encode n, gen(id)
xtset id year
sum
*OLS
reg fdi old_65
est store z1
reg fdi old_65 e_wage size capital_int a_l lnppi lnwage
est store z2
estat vif

*固定效应 fixed effect
xtreg fdi old_65 e_wage size capital_int a_l lnppi lnwage,fe
est store z3

*双向固定效应 two-way fixed effect
xtreg fdi old_65 e_wage size capital_int a_l lnppi lnwage i.year,fe
est store z4

esttab z1 z2 z3 z4 using D:\0李玉洁科研\老龄化与行业FDI\00ing\结果\资本.rtf, b(%12.3f) se(%12.3f) nogap compress s(N r2 ar2) star(* 0.1  ** 0.05 *** 0.01)

*技术密集型行业 Technology-intensive
use "D:\0李玉洁科研\1老龄化与行业FDI\000一修\Technology-intensive.dta"
encode n, gen(id)
xtset id year
sum
*OLS
reg fdi old_65
est store t1
reg fdi old_65 e_wage size capital_int a_l lnppi lnwage
est store t2
estat vif

*固定效应 fixed effect
xtreg fdi old_65 e_wage size capital_int a_l lnppi lnwage,fe
est store t3

*双向固定效应 two-way fixed effect
xtreg fdi old_65 e_wage size capital_int a_l lnppi lnwage i.year,fe
est store t4

esttab t1 t2 t3 t4 using D:\0李玉洁科研\老龄化与行业FDI\00ing\结果\技术.rtf, b(%12.3f) se(%12.3f) nogap compress s(N r2 ar2) star(* 0.1  ** 0.05 *** 0.01)
